# Supplementary material for: Herpes Zoster in Patients Treated with JAK Inhibitors for Immune-Mediated Inflammatory Diseases: Incidence, Associated Factors and Vaccination Uptake in a Real-World Cohort
Source: J Clin Med. 2026 May 13;15(10):3733. doi: 10.3390/jcm15103733 (PMC13207276; doi:10.3390/jcm15103733)
Supplement: Supplementary file 1 [file jcm-15-03733-s001.zip]

Archive with 1 entries (1 files):
- jcm-4273627-supplementary.pdf
